# Supplementary material for: Cationic protein 8 plays multiple roles in Galleria mellonella immunity
Source: Sci Rep. 2022 Jul 11;12:11737. doi: 10.1038/s41598-022-15929-6 (PMC9273619; doi:10.1038/s41598-022-15929-6)
Supplement: Supplementary file 2 — Supplementary Information 2. [file 41598_2022_15929_MOESM2_ESM.xlsx]

## Sheet: Supp. S4
								Cationic protein 8 plays multiple roles in Galleria mellonella immunity
								Jakub Kordaczuk1, Michał Sułek1, Paweł Mak2, Agnieszka Zdybicka-Barabas1, Justyna Śmiałek2 and Iwona Wojda1*
								1Maria Curie-Sklodowska University, Institute of Biological Sciences, Department of	Immunobiology, Lublin, Poland
								2 Jagiellonian University, Faculty of Biochemistry, Biophysics and Biotechnology, Department of Analytical Biochemistry, Kraków, Poland
Supplementary Figures: S4 (this sheet) and S5 (next sheet)
Supplementary Figure S4
control									Lower dose (LD)							Higher dose (HD)
Peak		Area	Area	Area					Peak	Area	Area	Area				Peak		Area	Area	Area
No.		mAU*min	mAU*min	mAU*min					No.	mAU*min	mAU*min	mAU*min				No.		mAU*min	mAU*min	mAU*min
UV_VIS_1		UV_VIS_1	UV_VIS_1	UV_VIS_1					UV_VIS_1	UV_VIS_1	UV_VIS_1	UV_VIS_1				UV_VIS_1		UV_VIS_1	UV_VIS_1	UV_VIS_1
		Exp1	Exp2	Exp3	Mean	SD			Exp1	Exp2	Exp3	Mean	SD			Exp1	Exp2	Exp3	Mean	SD
Peak20		39.8171	34.7539	35.0816	36.5509	2.83338		Peak20	34.4164	30.2515	33.6805	32.7828	2.22284		Peak20	31.7692	30.3638	28.6504	30.2611	1.56193
		Pannel A						Pannel B
		Oral infection
				mAu/min	SD
		Control (water)	C	36.5509	2.83338
		Lower dose	LD	32.7828	2.22284
		Higher dose	HD	30.2611	1.56193
															Axes:
															X- retention time [min]
															Y- mAu
									Experiment 1		Experiment 2		Experiment 3
		Quantitative analysis of peak No 20 area from 3 experiments (+/- SD, Pannel A) calculated on the basis of the obtained chromatograms (Pannel B).
		Extracts containing low molecular weight polypeptides were obtained from control larvae: c- violet colour of bars and lines,
		larvae infected orally with lower dose (LD, 10^3 CFU in 10 ul) of P. entomophila- navy blue bars and lines;
		and with higher dose (HD, 10^3 CFU in 10 ul)- black bars and lines.

## Sheet: Supp. S5
Supplementary Figure S5
		Control							Lower dose *LD)							Higher dose (HD)
Peak		Area	Area	Area					Peak	Area	Area	Area				Peak		Area	Area	Area
No.		mAU*min	mAU*min	mAU*min					No.	mAU*min	mAU*min	mAU*min				No.		mAU*min	mAU*min	mAU*min
UV_VIS_1		UV_VIS_1	UV_VIS_1	UV_VIS_1	mean	SD			UV_VIS_1	UV_VIS_1	UV_VIS_1	UV_VIS_1	mean	SD		UV_VIS_1		UV_VIS_1	UV_VIS_1	UV_VIS_1	mean	SD
		Exp1	Exp2	Exp3	Mean	SD				Exp1	Exp2	Exp3	Mean	SD				Exp1	Exp2	Exp3	Mean	SD
	Peak20	29.9213	26.6434	29.2518	28.61	1.73			Peak20	30.3299	27.7262	29.2023	29.09	1.31			Peak20	29.3368	26.3548	27.9007	27.86	1.49
		Pannel A						Pannel B
				Mean	SD
		Control	C	28.61	1.73
		Lower dose	LD	29.09	1.31
		Higher dose	HD	27.86	1.49
															Axes:
															X- retention time [min]
															Y- mAu
								Experiment 1		Experiment 2			Experiment 3
Quantitative analysis of peak No 20 area from 3 experiments (+/- SD, Pannel A), calculated on the basis of the obtained HPLC chromatograms (Pannel B).
Extracts containing low molecular weight polypeptides were obtained from control larvae: C- violet colour of bars and lines;
larvae infected by injection with lower dose (LD, 10 CFU in 5 ul) of P. entomophila- navy blue bars and lines;
and with higher dose (HD, 50 CFU in 5 ul)- black bars and lines.
